# Supplementary material for: The complex becomes more complex: protein-protein interactions of SnRK1 with DUF581 family proteins provide a framework for cell- and stimulus type-specific SnRK1 signaling in plants
Source: Front Plant Sci. 2014 Feb 21;5:54. doi: 10.3389/fpls.2014.00054 (PMC3930858; doi:10.3389/fpls.2014.00054)
Supplement: Supplementary Figure S1 — Topology of DUF581 proteins from Arabidopsis thaliana. [file DataSheet1.ZIP]

Archive with 6 entries (6 files):
- Supplementary_Figure_S1.PDF
- Supplementary_Figure_S2.pdf
- Supplementary_Figure_S3.PDF
- Supplementary_Figure_S4.PDF
- Supplementary_Table_S1.pdf
- Supplementary_Table_S2.pdf
